# Supplementary material for: Antioxidant, Antiviral, and Anti-Inflammatory Activities of Lutein-Enriched Extract of Tetraselmis Species
Source: Mar Drugs. 2023 Jun 21;21(7):369. doi: 10.3390/md21070369 (PMC10381658; doi:10.3390/md21070369)
Supplement: Supplementary file 1 [file marinedrugs-21-00369-s001.zip]

Archive with 1 entries (1 files):
- marinedrugs-2432577-supplementary.pdf
